# Supplementary material for: Effects of Motor Control-Based Interventions on Pain and Functional Outcomes in Bowed String Musicians: A Systematic Review
Source: J Clin Med. 2026 Apr 27;15(9):3326. doi: 10.3390/jcm15093326 (PMC13164197; doi:10.3390/jcm15093326)
Supplement: Supplementary file 1 [file jcm-15-03326-s001.zip]

Archive with 2 entries (2 files):
- jcm-4276847-PRISMA-2020-checklist.pdf
- jcm-4276847-supplementary.pdf
